# Supplementary material for: Bisphenol A Imprinted Electrochemical Sensor Based on Graphene Quantum Dots with Boron Functionalized g-C3N4 in Food Samples
Source: Biosensors (Basel). 2023 Jul 12;13(7):725. doi: 10.3390/bios13070725 (PMC10377542; doi:10.3390/bios13070725)
Supplement: Supplementary file 1 [file biosensors-13-00725-s001.zip]

Archive with 1 entries (1 files):
- biosensors-2486137-supplementary.pdf
